# Supplementary material for: STAT3 and SOX-5 induce BRG1-mediated chromatin remodeling of RORCE2 in Th17 cells
Source: Commun Biol. 2024 Jan 3;7:10. doi: 10.1038/s42003-023-05735-9 (PMC10764326; doi:10.1038/s42003-023-05735-9)
Supplement: Supplementary file 3 — Supplementary Data 1 [file 42003_2023_5735_MOESM3_ESM.xlsx]

## Sheet: Figure 1
Figure 1b STAT3 (Input %) ChIP	STAT3-BS						CNS9
	WT-Th17 Differentiated	0.402463	0.287559	0.348427	0.520357	0.497778	WT-Th17 Differentiated	0.577372	0.49365	0.61437	0.51349	0.60542
	STAT3-BS-/--Th17 Differentiated	0.156178	0.150197	0.17277	0.247586	0.229728	STAT3-BS-/--Th17 Differentiated	0.652947	0.37646	0.59678	0.45337	0.68549
	SOX-5-BS						CNS9
Figure 1c SOX-5 (Input %) ChIP	WT-Th17 Differentiated	0.343313	0.383534	0.327128	0.311383	0.303744	WT-Th17 Differentiated	0.492092	0.527072	0.249321	0.39423	0.177654
	STAT3-BS-/--Th17 Differentiated	0.120152	0.186136	0.10484	0.24231	0.238533	STAT3-BS-/--Th17 Differentiated	0.436344	0.371269	0.200551	0.115311	0.154913
Figure 1d	H3K4me1 (Input %) ChIP
	STAT3-SOX-5-BS						CNS9
	WT-Th17 Differentiated	3.30678	3.64839	3.74404	4.0162	3.46429	WT-Th17 Differentiated	5.81791	4.97778	5.03186	4.32836	5.67436
	STAT3-BS-/--Th17 Differentiated	1.82884	1.43256	1.57054	1.36964	1.85464	STAT3-BS-/--Th17 Differentiated	5.76158	6.06903	4.60239	4.04239	4.32289
	H3K4me2 (Input %) ChIP
	STAT3-SOX-5-BS						CNS9
	WT-Th17 Differentiated	4.11225	3.66064	4.69681	3.5926	4.29681	WT-Th17 Differentiated	3.05676	5.95816	4.07772	5.28543	5.58885
	STAT3-BS-/--Th17 Differentiated	2.21237	2.48545	2.98136	2.46759	2.58136	STAT3-BS-/--Th17 Differentiated	4.11663	4.99667	5.95337	5.67789	4.60239
	H3K27ac (Input %) ChIP
	STAT3-SOX-5-BS						CNS9
	WT-Th17 Differentiated	8.14749	8.34853	8.57406	8.89459	7.37135	WT-Th17 Differentiated	6.06903	7.72539	5.67789	7.60239	6.95337
	STAT3-BS-/--Th17 Differentiated	3.459	2.63692	3.50942	2.62935	2.47006	STAT3-BS-/--Th17 Differentiated	7.56042	6.11186	6.28543	7.03186	5.07772
Figure 1e	H3K4me1 (Input %) ChIP
	STAT3-SOX-5-BS						CNS9
	WT-Th17 Differentiated	4.13098	3.6731	3.53118	5.13097	4.46512	WT-Th17 Differentiated	4.36542	5.07469	5.46278	4.69543	4.87651
	SOX-5-BS-/--Th17 Differentiated	1.06511	1.73097	1.2254	0.93193	0.69129	SOX-5-BS-/--Th17 Differentiated	3.36599	4.92847	3.77621	5.06798	5.39684
	H3K4me2 (Input %) ChIP
	STAT3-SOX-5-BS						CNS9
	WT-Th17 Differentiated	6.04651	5.65129	3.53118	5.13097	4.46512	WT-Th17 Differentiated	6.11274	7.57369	5.43212	6.54189	6.23571
	SOX-5-BS-/--Th17 Differentiated	2.04724	1.73097	2.512	0.93193	2.7308	SOX-5-BS-/--Th17 Differentiated	6.57642	7.03254	7.26958	5.11426	6.59312
	H3K27ac (Input %) ChIP
	STAT3-SOX-5-BS						CNS9
	WT-Th17 Differentiated	8.37406	8.89459	7.37135	8.14749	7.34853	WT-Th17 Differentiated	8.57264	7.03186	8.94712	6.99574	6.12356
	SOX-5-BS-/--Th17 Differentiated	0.50942	0.629347	0.470064	0.459003	0.936924	SOX-5-BS-/--Th17 Differentiated	7.69346	8.96571	8.23465	6.59421	7.11347
Relative interaction level (3C-qPCR)
Figure 1f	WT-Th17 Differentiated	0.501984	0.538013	0.4573
	STAT3-BS-/--Th17 Differentiated	0.368366	0.211571	0.315172
Relative crosslinking efficiency (ChIP-loop)
		IP (STAT3)
Figure 1g	WT-Th17 Differentiated	0.0464672	0.076231	0.0561471
	STAT3-BS-/--Th17 Differentiated	0.0146888	0.015886	0.0284556

## Sheet: Figure 2
Relative expression of RORγt
Figure 2a	WT	STAT3-BS-/-	Spleen
	1	0.5428
	1.061	0.9154
	1.1826	0.9107
	1.021	0.5728
	1.0822	0.6699
Figure 2c	CD4+ RORγt+ Th17 cells (%)
	WT	STAT3-BS-/-	Spleen
	4.28	3.6
	5.77	3.05
	5.18	3.27
	5.11	3.52
	4.98	3.49
	MFI of RORγt in Th17 cells
	WT	STAT3-BS-/-	Spleen
	390	240
	402	237
	330	241
	463	290
	427	327
Relative expression of IL-17A
Figure 2d	WT	STAT3-BS-/-	Spleen
	1	0.6238
	0.8263	0.711
	0.8173	0.6538
	0.7854	0.5031
	0.7936	0.5169
CD4+ IL-17A+ Th17 cells (%)
Figure 2f	WT	STAT3-BS-/-	Spleen
	4.49	2.55
	4.56	3.2
	7.06	3.83
	4.44	0.92
	4.12	1.42
Figure 2h	CD4+ RORγt+ Th17 cells (%)
	WT	STAT3-BS-/-	small intestine
	8.12	4.96
	8.27	6.75
	7.85	5.71
	MFI of RORγt in Th17 cells
	WT	STAT3-BS-/-	small intestine
	360	332
	368	341
	389	313
CD4+ IL-17A+ Th17 cells (%)
Figure 2j	WT	STAT3-BS-/-	small intestine
	5.47	2.92
	4.98	3.11
	4.26	3.79

## Sheet: Figure 3
CD4+ IL-17A+ Th17 cells (%)
Figure 3b	WT	STAT3-BS-/-	Th17 Differentiated
	59.3	41.1
	62	37.8
	60	36.5
	54.4	32.9
	64.6	32.8
MFI of RORγt in RORγt+ Th17 cells
Figure 3c	WT	STAT3-BS-/-	Th17 Differentiated
	192	161
	190	153
	199	148
	200	139
	215	162
Relative expression of RORγt
Figure 3d	WT	STAT3-BS-/-	Th17 Differentiated
	1	0.643272
	0.83422	0.752363
	1.281	0.7143
	1.1165	0.5564
	0.9856	0.6742
Relative expression of IL-17A
Figure 3e	WT	STAT3-BS-/-	Th17 Differentiated
	1	0.718837
	0.957271	0.651348
	1.11623	0.75324
	1.25643	0.665959
	0.98546	0.563842
IL-17A (pg/ml)
Figure 3f	WT	STAT3-BS-/-	Th17 Differentiated
	2816.13	1703.23
	2641.94	1480.64
	2603.23	1838.71
	2912.9	1790.32
	2777.42	1867.74

## Sheet: Figure 4
Figure 4a		Clinical score of EAE models among different groups												CD4+ IL-17A+ Th17 cells (%)
	Time (D)	WT(n=5)						STAT3-BS-/- (n=5)						Figure 4d	WT	STAT3-BS-/-	EAE
	1	0	0	0	0	0		0	0	0	0	0			16.1	15.4
	2	0	0	0	0	0		0	0	0	0	0			17.2	8.58
	3	0	0	0	0	0		0	0	0	0	0			20.8	9.81
	4	0	0	0	0	0		0	0	0	0	0			17.4	9.84
	5	0	0	0	0	0		0	0	0	0	0			18.5	11.8
	6	0	0	0	0	0		0	0	0	0	0
	7	0	0	0	0	0		0	0	0	0	0		Absolute number (Total CD4+)
	8	0	0	0	0	0		0	0	0	0	0		Figure 4e	WT	STAT3-BS-/-	EAE
	9	0	0	0	0	0		0	0	0	0	0			12930	5074
	10	0	0	0	0	0		0	0	0	0	0			15116	5326
	11	0	0	0	0.5	0.5		0	0.5	0	0.5	0			13192	6214
	12	0.5	0.5	0	1	1		0.5	2	0.5	2	1
	13	0.5	1.5	0	1	2		1	3.5	1	3	1.5		Figure 4f	IL-17A (pg/ml)		EAE
	14	0.5	3	0	1	3		2	3.5	1	4	2.5			WT	STAT3-BS-/-
	15	1	3	0	1	3		3.5	3.5	1.5	3.5	3			416.129	193.548
	16	1.5	3.5	0	1	3.5		3	3.5	2.5	3.5	3.5			583.871	125.806
	17	1.5	3.5	0	1	3.5		3.5	3	3	3	3.5			600	170.323
	18	1.5	2	0	1	3.5		3	2.5	3	3	3.5			445.161	251.613
	19	1.5	2.5	0	1	3.5		3	2.5	2.5	3	3.5			525.806	227.419
	20	1	2.5	0	1	3.5		2	2.5	1.5	3	3.5			IFNγ (pg/ml)		EAE
	21	1	3.5	0	1	3.5		2	2.5	1.5	3	3.5			WT	STAT3-BS-/-
	22	1	3.5	0	1	3.5		2	2	1.5	3	3.5			932.258	818.065
	23	1	3.5	0	1	3		2	2	1.5	3	3			1558.06	877.742
	24	1	3.5	0	1	3		2	2	1.5	3	3			783.871	1612.9
	25	1	3.5	0	1	2.5		1.5	2	1.5	3	3			809.677	612.903
	26	1	3.5	0	1	2		1.5	2	1.5	3	3			1635.48	644.194
	27	1	3.5	0	1.5	2		1.5	2	1.5	3	3			IL-4 (pg/ml)		EAE
	28	1	3.5	0	2	2		1.5	2	1.5	3	3			WT	STAT3-BS-/-
	29	1	3.5	0	2.5	1.5		1.5	2	1.5	3	3			314.628	251.351
	30	0.5	3.5	0	2.5	1.5		1.5	2	1.5	3	3			226.743	191.589
															235.532	219.713
															200.378	246.078
															195.105	189.832

## Sheet: Figure 5
Figure 5b	Relative accessibility level (STAT3-BS)
	WT	STAT3-BS-/-	Th17 Differentiated
	1518.95	832.433
	1488.72	746.426
	1948.56	274.537
	1718.35	546.426
	1798.84	654.325
	Relative accessibility level (SOX-5-BS)
	WT	STAT3-BS-/-	Th17 Differentiated
	9507.54	1243.21
	7446.55	2732.22
	8477.75	1524.12
	8707.57	2543.21
	7566.27	2453.26
BRG1 (Input %) ChIP
Figure 5d	STAT3-BS
	WT	SOX-5-BS-/-	Th17 Differentiated
	7	3.97309
	8.05152	4.87452
	7.59085	5.88046
	7.36151	4.35275
	6.15817	4.17255
	SOX-5-BS
	WT	SOX-5-BS-/-	Th17 Differentiated
	7.14662	4.1056
	8.26641	5.04526
	7.61368	4.31371
	5.74577	3.62361
	6.30502	4.94828
	CNS9
	WT	SOX-5-BS-/-	Th17 Differentiated
	4.10249	3.60616
	1.33007	4.47203
	4.7642	1.09145
	2.73465	3.47586
	2.99578	2.01462
BRG1 (Input %) ChIP
Figure 5e	STAT3-BS
	WT	STAT3-BS-/-	Th17 Differentiated
	8.92296	2.90229
	10.8092	3.87451
	8.79653	2.7698
	9.17654	3.14597
	8.37654	3.99643
	SOX-5-BS
	WT	STAT3-BS-/-	Th17 Differentiated
	8.95187	4.15694
	9.38174	4.8664
	9.74665	3.11464
	7.32646	3.28664
	7.55643	5.66438
	CNS9
	WT	STAT3-BS-/-	Th17 Differentiated
	4.10249	2.24611
	1.33007	4.47203
	3.7642	3.37276
	5.3649	4.44625
	2.31447	5.03965

## Sheet: Supplementary Figure 1
Relative luciferase activity in 293T/PI stimulated cells
Supplementary Figure 1	pGL3-Basic	pGL3-RORγt p	pGL3-E2-RORγt p	pGL3-E2-△STAT3 BS-RORγt p	pGL3-E2-△SOX-5 BS-RORγt p	pGL3-E2-△STAT3-SOX-5 BS-RORγt p
	0.03	0.2579	1.1253	0.2083	0.2085	0.2976
	0.01	0.378	1.1917	0.2277	0.1925	0.2212
	0.01	0.3412	1.1862	0.1363	0.1124	0.1359
	0.02	0.1287	1.1506	0.1217	0.1326	0.1731
	0.02	0.3576	1.2349	0.2433	0.1462	0.1583

## Sheet: Supplementary Figure 2
Relative expression of IFN-γ
Supplementary Figure 2a	WT	STAT3-BS-/-	Spleen
	1	0.93368
	0.876529	0.849881
	0.956608	1.03168
	1.12657	1.06599
	1.11354	0.87654
Relative expression of Tbx21
Supplementary Figure 2b	WT	STAT3-BS-/-	Spleen
	1	0.93368
	0.987993	0.849881
	1.14923	1.03168
	1.11653	1.23574
	0.99851	0.90273
CD4+ IFNγ+ Th1 cells (%)
Supplementary Figure 2d	WT	STAT3-BS-/-	Spleen
	3.1	2.33
	1.48	1.34
	1.22	1.42

## Sheet: Supplementary Figure 3
Relative expression of IL-4
Supplementary Figure 3a	WT	STAT3-BS-/-	Spleen
	1	0.906681
	0.955504	1.28684
	1.25678	1.07645
	1.11654	0.97641
	0.95632	1.23456
Relative expression of Gata3
Supplementary Figure 3b	WT	STAT3-BS-/-	Spleen
	1.29504	1.24057
	1	0.905843
	0.97654	1.11273
	0.92541	1.11268
	1.23564	1.09526
CD4+ IFNγ+ Th1 cells (%)
Supplementary Figure 3d	WT	STAT3-BS-/-	Spleen
	0.4	0.75
	0.76	0.64
	1.11	0.4

## Sheet: Supplementary Figure 4
Supplementary Figure 4b	CD127+ RORγt+ Th17 cells (%)
	WT	STAT3-BS-/-	small intestine
	9.63	9.11
	8.47	9.38
	9.55	8.36
	MFI of RORγt in Th17 cells
	WT	STAT3-BS-/-	small intestine
	565	396
	365	429
	484	481

## Sheet: Supplementary Figure 5
CD4+ IFNγ+ Th1 cells (%)
Supplementary Figure 5b	WT	STAT3-BS-/-	Th1 Differentiated
	38.2	30.4
	38.9	37.2
	35.2	30.4
Relative expression of Tbx21
Supplementary Figure 5c	WT	STAT3-BS-/-	Th1 Differentiated
	1	1.09177
	0.972992	0.928302
	1.37968	0.97856
	0.849292	1.33658
	1.29636	1.11256
Relative expression of IFNγ
Supplementary Figure 5d	WT	STAT3-BS-/-	Th1 Differentiated
	1	1.58703
	1.38893	0.97653
	1.58045	1.16584
	1.38597	0.92678
	1.22658	1.13146
IFNγ (pg/ml)
Supplementary Figure 5e	WT	STAT3-BS-/-	Th1 Differentiated
	2075.14	2221.62
	2276.56	2185
	1946.96	1910.34
	2056.82	1672.29
	2734.33	2423.04

[truncated: 5 more sheets: Supplementary Figure 6, Supplementary Figure 7, Supplementary Figure 8, Supplementary Figure 9, Supplementary Figure 10]
